# Supplementary material for: MLPA identification of dystrophin mutations and in silico evaluation of the predicted protein in dystrophinopathy cases from India
Source: BMC Med Genet. 2017 Jun 13;18:67. doi: 10.1186/s12881-017-0431-6 (PMC5470271; doi:10.1186/s12881-017-0431-6)
Supplement: Additional file 1: — Listing of mutations found in our samples. (XLSX 16 kb) [file 12881_2017_431_MOESM1_ESM.xlsx]

## Sheet: Sheet1
Case no	Clinical DIAGNOSIS	MLPA results
1	DMD	Exon 8-47 deletion
2	DMD	Exon 1-29 deletion,40 deletion
3	DMD	Exon 17-52 deletion
4	DMD	Exon 8-41 deletion
5	DMD	Exon 8-47 deletion
6	DMD	Exon 10-43 deletion
7	DMD	Exon 10-43 deletion
8	DMD	Exon 10-43 deletion
9	DMD	Exon 11-41 deletion
10	BMD	Exon 14-42 deletion
11	DMD	Exon 3-34 deletion
12	DMD	Exon 3-34 deletion
13	DMD	Exon 11-31 deletion
14	DMD	Exon 8-29 duplication
15	DMD	Exon 20-38 deletion
16	DMD	Exon 3-25 duplication
17	DMD	Exon 7-25 deletion
18	DMD	Exon 8-25 deletion
19	DMD	Exon 11-31 deletion
20	DMD	Exon 2-19 deletion
21	DMD	Exon 3-18 deletion
22	DMD	Exon 4-17 deletion
23	DMD	Exon 4-17 deletion
24	DMD	Exon 3-17 deletion
25	DMD	Exon 2-17 deletion
26	DMD	Exon 18-29 deletion
27	DMD	Exon 3-16 deletion
28	BMD	Exon 10-20 deletion
29	DMD	Exon 20-29 deletion
30	DMD	Exon 22-30 deletion
31	BMD	Exon 10-18 deletion
32	DMD	Exon 10-17 deletion
33	DMD	Exon 10-17 deletion
34	DMD	Exon 10-17 deletion
35	DMD	Exon 46-55 deletion
36	DMD	Exon 45-54 deletion
37	DMD	Exon 45-54 deletion
38	DMD	Exon 45-54 deletion
39	DMD	Exon 45-54 deletion
40	DMD	Exon 45-54 deletion
41	DMD	Exon 45-54 deletion
42	DMD	Exon 45-54 deletion
43	DMD	Exon 45-54 deletion
44	DMD	Exon 44-53 duplication
45	DMD	Exon 46-54 deletion
46	DMD	Exon 7-8 deletion
47	DMD	Exon 10-15 deletion
48	DMD	Exon 44- 53 duplcation
49	DMD	Exon 8-12 deletion
50	DMD	Exon 48-54 deletion
51	DMD	Exon 48-54 deletion
52	DMD	Exon 48-54 deletion
53	DMD	Exon 45-53 deletion
54	BMD	Exon 45- 53 deletion
55	BMD	Exon 45-53 deletion
56	DMD	Exon 45-52 deletion
57	DMD	Exon 45-52 deletion
58	DMD	Exon 45-52 deletion
59	DMD	Exon 45-52 deletion
60	DMD	Exon 45-52 deletion
61	DMD	Exon 45-52 deletion
62	DMD	Exon 45-52 deletion
63	DMD	Exon 45-52 deletion
64	DMD	Exon 45-52 deletion
65	DMD	Exon 45-52 deletion
66	DMD	Exon 45-52 deletion
67	DMD	Exon 45-52 deletion
68	DMD	Exon 45-52 deletion
69	DMD	Exon 45-52 deletion
70	DMD	Exon 45-52 deletion
71	DMD	Exon 45-52 deletion
72	DMD	Exon 45-52 deletion
73	DMD	Exon 51-55 deletion
74	DMD	Exon 51-55 deletion
75	DMD	Exon 44-52 deletion
76	DMD	Exon 3-7 deletion
77	DMD	Exon 3-7 deletion
78	DMD	Exon 3-7 deletion
79	DMD	Exon 3-7 deletion
80	DMD	Exon 46 -52 deletion
81	DMD	Exon 51-54 deletion
82	DMD	Exon 5-7 deletion
83	DMD	Exon 53-55 deletion
84	DMD	Exon 18-21 deletion
85	BMD	Exon 44-51 deletion
86	DMD	Exon 45-51 deletion
87	DMD	Exon 18-20 deletion
88	DMD	Exon 53-54 deletion
89	DMD	Exon 53-54 deletion
90	DMD	Exon 53-54 deletion
91	DMD	Exon 53-54 deletion
92	DMD	Exon 53-54 deletion
93	DMD	Exon 45-55 duplication,exon 63 dup
94	DMD	Exon 45-50 deletion
95	DMD	Exon 45-50 deletion
96	DMD	Exon 45-50 deletion
97	DMD	Exon 45-49 deletion
98	DMD	Exon 45-50 deletion
99	DMD	Exon 45-50 deletion
100	DMD	Exon 45-50 deletion
101	DMD	Exon 45-50 deletion
102	DMD	Exon 45-50 deletion
103	DMD	Exon 45-50 deletion
104	BMD	Exon 45-51 deletion
105	DMD	Exon 45-50 deletion
106	DMD	Exon 45-50 deletion
107	DMD	Exon 45-50 deletion
108	DMD	Exon 45-50 deletion
109	DMD	Exon 45-50 deletion
110	DMD	Exon 45-49 deletion
111	DMD	Exon 45-50 deletion
112	DMD	Exon 45-50 deletion
113	DMD	Exon 42-45 deletion
114	DMD	Exon 44-48 deletion
115	BMD	Exon 56-74 duplication
116	DMD	Exon 10-17 duplication
117	DMD	Exon 48-52 deletion
118	DMD	Exon 48-52 deletion
119	DMD	Exon 48-52 deletion
120	DMD	Exon 48-52 deletion
121	DMD	Exon 48-52 deletion
122	DMD	Exon 48-52 deletion
123	DMD	Exon 48-52 deletion
124	DMD	Exon 48-52 deletion
125	DMD	Exon 46-51 deletion
126	DMD	Exon 46-51 deletion
127	DMD	Exon 46-51 deletion
128	DMD	Exon 46-51 deletion
129	DMD	Exon 46-51 deletion
130	DMD	Exon 46-51 deletion
131	DMD	Exon 46-51 deletion
132	BMD	Exon 61-69 duplication, exon 4-6 dup
133	DMD	Exon 51-53 deletion
134	DMD	Exon 51-53 deletion
135	DMD	Exon 56 deletion
136	DMD	Exon 46-50 deletion
137	DMD	Exon 46-50 deletion
138	DMD	Exon 46-50 deletion
139	DMD	Exon 46-50 deletion
140	DMD	Exon 46-50 deletion
141	DMD	Exon 46-50 deletion
142	DMD	Exon 46-49 deletion
143	DMD	Exon 46-49 deletion
144	DMD	Exon49-52 deletion
145	BMD	Exon 3-4 deletion
146	DMD	Exon 56-62 duplication
147	BMD	Exon 45-48 deletion
148	BMD	Exon 45-48 deletion
149	DMD	Exon 45-48 deletion
150	BMD	Exon 45-48 deletion
151	DMD	Exon 45-48 deletion
152	BMD	Exon 45-48 deletion
153	BMD	Exon 45-47 deletion
154	DMD	Exon 45-47 deletion
155	BMD	Exon 45-47 deletion
156	BMD	Exon 45-47 deletion
157	DMD	Exon 45-47 deletion
158	BMD	Exon 45-47 deletion
159	DMD	Exon 45-47 deletion
160	BMD	Exon 45-47 deletion
161	DMD	Exon 45-47 deletion
162	BMD	Exon 45-47 deletion
163	BMD	Exon 45-47 deletion
164	DMD	Exon 45-47 deletion
165	DMD	Exon 45-47 deletion
166	BMD	Exon 45-47 deletion
167	DMD	Exon 45-47 deletion
168	DMD	Exon 53 deletion
169	DMD	Exon 50-55 duplication
170	DMD	Exon 20 deletion
171	DMD	Exon 8-9 deletion
172	DMD	Exon 8-9 deletion
173	DMD	Exon 50-52 deletion
174	DMD	Exon 50-52 deletion
175	DMD	Exon 50-52 deletion
176	DMD	Exon 60-66 duplication
177	BMD	Exon 42-43 deletion
178	DMD	Exon 42-43 deletion
179	BMD	Exon 13 deletion
180	DMD	Exon 45-49 duplication
181	DMD	Exon 7 deletion
182	DMD	Exon 47-50 deletion
183	DMD	Exon 8 deletion
184	DMD	Exon 8 deletion
185	DMD	Exon 46-48 deletion
186	DMD	Exon 46-48 deletion
187	DMD	Exon 46-48 deletion
188	DMD	Exon 46-48 deletion
189	DMD	Exon 46-47 deletion
190	DMD	Exon 46-47 deletion
191	DMD	Exon 46-47 deletion
192	DMD	Exon 46-47 deletion
193	DMD	Exon 46-47 deletion
194	DMD	Exon 46-47 deletion
195	DMD	Exon 46-47 deletion
196	DMD	Exon 46-47 deletion
197	DMD	Exon 46-47 deletion
198	BMD	Exon 46-47 deletion
199	DMD	Exon 45-46 deletion
200	DMD	Exon 43 deletion
201	DMD	Exon 48-50 deletion
202	DMD	Exon 48-50 deletion
203	DMD	Exon 48-50 deletion
204	DMD	Exon 48-50 deletion
205	DMD	Exon 49 deletion
206	DMD	Exon 49 deletion
207	DMD	Exon 48-50 deletion
208	DMD	Exon 48-50 deletion
209	BMD	Exon 49 deletion
210	DMD	Exon 49 deletion
211	DMD	Exon 48-50 deletion
212	DMD	Exon 48-50 deletion
213	DMD	Exon 48-50 deletion
214	DMD	Exon 48-50 deletion
215	DMD	Exon 48-50 deletion
216	BMD	Exon 48-49 deletion
217	DMD	Exon 48-51 deletion
218	DMD	Exon 8-9 duplication
219	DMD	Exon 8-9 duplication
220	DMD	Exon 8-9 duplication
221	DMD	Exon 3-6 duplication
222	DMD	Exon 3-12 duplication
223	DMD	Exon 52 duplication
224	DMD	Exon 49-50 deletion
225	DMD	Exon 49-50 deletion
226	DMD	Exon 49-50 deletion
227	DMD	Exon 49-50 deletion
228	DMD	Exon 49-50 deletion
229	DMD	Exon 49-50 deletion
230	BMD	Exon 49-50 deletion
231	DMD	Exon 49-50 deletion
231	DMD	Exon 49-50 deletion
233	DMD	Exon 45 duplication
234	DMD	Exon 19 duplication
235	DMD	Exon 64 deletion
236	DMD	Exon 54 deletion
237	DMD	Exon 54 deletion
238	DMD	Exon 54 deletion
239	DMD	Exon 53 deletion
240	DMD	Exon 53 deletion
241	DMD	Exon 53 deletion
242	DMD	Exon 44 deletion
243	DMD	Exon 44 deletion
244	DMD	Exon 44 deletion
245	DMD	Exon 44 deletion
246	DMD	Exon 44 deletion
247	DMD	Exon 44 deletion
248	DMD	Exon 44 deletion
249	DMD	Exon 52 deletion
250	DMD	Exon 52 deletion
251	DMD	Exon 52 deletion
252	DMD	Exon 52 deletion
253	DMD	Exon 52 deletion
254	DMD	Exon 52 deletion
255	DMD	Exon 52 deletion
256	DMD	Exon 18 deletion
257	DMD	Exon 18 deletion
258	DMD	Exon 18 deletion
259	DMD	Exon 53 duplication
260	DMD	Exon 53 duplication
261	DMD	Exon 45 deletion
262	DMD	Exon 45 deletion
263	DMD	Exon 45 deletion
264	DMD	Exon 45 deletion
265	DMD	Exon 45 deletion
266	DMD	Exon 45 deletion
267	DMD	Exon 45 deletion
268	DMD	Exon 45 deletion
269	DMD	Exon 45 deletion
270	DMD	Exon 45 deletion
271	DMD	Exon 45 deletion
272	DMD	Exon 45 deletion
273	DMD	Exon 45 deletion
274	DMD	Exon 45 deletion
275	DMD	Exon 45 deletion
276	DMD	Exon 45 deletion
277	DMD	Exon 45 deletion
278	DMD	Exon 45 deletion
279	DMD	Exon 45 deletion
280	DMD	Exon 45 deletion
281	DMD	Exon 45 deletion
282	DMD	Exon 45 deletion
283	DMD	Exon 45 deletion
284	DMD	Exon 45 deletion
285	DMD	Exon 45 deletion
286	DMD	Exon 45 deletion
286	DMD	Exon 45 deletion
288	DMD	Exon 45 deletion
289	DMD	Exon 50 deletion
290	DMD	Exon 50 deletion
291	DMD	Exon 50 deletion
292	DMD	Exon 50 deletion
293	DMD	Exon 50 deletion
294	DMD	Exon 50 deletion
295	DMD	Exon 50 deletion
296	DMD	Exon 50 deletion
297	BMD	Exon 50 deletion
298	DMD	Exon 51 deletion
299	DMD	Exon 51 deletion
300	DMD	Exon 51 duplication
301	DMD	Exon 51 deletion
302	DMD	Exon 51 deletion
303	DMD	Exon 51 deletion
304	DMD	Exon 51 deletion
305	DMD	Exon 51 deletion
306	DMD	Exon 51 deletion
307	DMD	Exon 51 deletion
308	DMD	Exon 51 deletion
309	DMD	Exon 2 duplication
310	DMD	Exon 2-11 duplication
311	DMD	Exon 2-11 duplication
312	DMD	Exon 2-7 duplication
313	DMD	Exon 51 duplication
